# Supplementary material for: Antiviral and Antibacterial Effect of Honey Enriched with Rubus spp. as a Functional Food with Enhanced Antioxidant Properties
Source: Molecules. 2022 Jul 29;27(15):4859. doi: 10.3390/molecules27154859 (PMC9370118; doi:10.3390/molecules27154859)
Supplement: Supplementary file 1 [file molecules-27-04859-s001.zip]

Archive with 1 entries (1 files):
- molecules-1822559-supplementary.pdf
